# Supplementary material for: Rapid Screening of Glucocorticoid Receptor (GR) Effectors Using Cortisol-Detecting Sensor Cells
Source: Int J Mol Sci. 2021 Apr 29;22(9):4747. doi: 10.3390/ijms22094747 (PMC8124850; doi:10.3390/ijms22094747)
Supplement: Supplementary file 1 [file ijms-22-04747-s001.zip]

Archive with 1 entries (1 files):
- ijms-1189763-supplementary.pdf
